# Supplementary material for: Effect of Metabolic Adaptation by Voluntary Running Wheel Activity and Aldosterone Inhibition on Renal Function in Female Spontaneously Hypertensive Rats
Source: Cells. 2022 Dec 7;11(24):3954. doi: 10.3390/cells11243954 (PMC9777552; doi:10.3390/cells11243954)
Supplement: Supplementary file 1 [file cells-11-03954-s001.zip]

Archive with 1 entries (1 files):
- cells-2037766-supplementary.pdf
